# Supplementary material for: A Dynamic Silver(I) Nanocluster Holds Together a 3 × 3 Self-Assembled Grid
Source: J Am Chem Soc. 2025 Aug 18;147(34):30842–50. doi: 10.1021/jacs.5c07271 (PMC12395403; doi:10.1021/jacs.5c07271)
Supplement: Supplementary file 2 [file ja5c07271_si_002.txt]

;hsqcetexgpnd.3.ptg
;Modifications made  by Peter Gierth, ptg20@cam.ac.uk
;Derived from hsqcetexf3gp
;Based on:
;A heteronuclear correlation experiment for simultaneous determination of 15N longitudinal decay and chemical exchange rates of systems in slow equilibrium
;Farrow, N. A.; Zhang, O.; Forman-Kay, J. D.; Kay, L. E.
; J Biomol NMR 1994, 4 (5), 727734.
;https://doi.org/10.1007/BF00404280

;avance-version (finalised Dec 2024)
;2D H-1/X correlation via double inept transfer
;No sensitivity improvement
;for measuring X exchange
;phase sensitive using Echo/Antiecho-TPPI gradient selection
;no decoupling during acquisition
;using f2 - channel
; Used mixing time is set by COUNTER, which divides d7 into 10m chunks;
; One additional 10ms period for gradient pulses so d7 can be 10m, 20m, 30m ... only
;COUNTER can be zero but this means mix time of 10ms.
;
;$CLASS=HighRes
;$DIM=2D
;$TYPE=
;$SUBTYPE=
;$COMMENT=

;Modifications:

;sensitivity improvement removed

;f3 channel moved to f2 for convenience on 2 channel systems

; decoupling removed - safer for the silver case

;.3 : fixed timing of back inept step so always 1/4J
; only AP->IP and IP->AP delays are affected by cnst12

prosol relations=<triple>


#include <Avance.incl>
#include <Grad.incl>
#include <Delay.incl>


"p2=p1*2"
"p22=p21*2"
"d11=30m"
"d24=1s/(cnst4*4)"
"d25=1s/(cnst4*cnst12)"
"d26=1s/(cnst4*4)"


"d0=3u"

"in0=inf1/2"


"DELTA2=d24-p16-d16+(p1*0.78)-de-4u"
"DELTA3=d25-p16-d16-4u"
"DELTA4=2.5m-p2/2"
"DELTA5=2.5m-p2/2-p16-d16-4u"


"DELTA1=d25-p16-d16-p2-d0*2"


"COUNTER=( d7 / 10m )"


"acqt0=0"
baseopt_echo


1 ze
  d11 
2 d11 
3 d1
  (p1 ph1)
  d26 pl2:f2
  (center (p2 ph1) (p4 ph1):f2 )
  d26 UNBLKGRAD
  (p1 ph2)

  4u pl0:f1
  4u
  p16:gp1
  d16 pl1:f1

  (p3 ph8):f2
  4u
  p16:gp2*-1*EA
  d16
  DELTA3
  (p4 ph6):f2
  d0


  (p2 ph9)


  d0
  p16:gp2*EA
  d16
  DELTA1
  (p3 ph1):f2

  DELTA4
  (p2 ph10):f1
  DELTA4

4 DELTA4
  (p2 ph1):f1
  DELTA4
  DELTA4
  (p2 ph10):f1
  DELTA4
  lo to 4 times COUNTER

  DELTA4
  (p2 ph1):f1
  4u
  p16:gp4
  d16
  DELTA5

  (p3 ph3):f2
  d25 
  (center (p2 ph1) (p4 ph1):f2  )
  d25

  (center (p1 ph1) (p3 ph4):f2 )
  d24
  (center (p2 ph1) (p4 ph1):f2 )
  p16:gp3
  d16 
  DELTA2
  4u  BLKGRAD
  go=2 ph31 
  d11 mc #0 to 2 
     F1EA(calgrad(EA) & calph(ph5, +180), caldel(d0, +in0) & calph(ph6, +180) & calph(ph8, +180) & calph(ph31, +180))

exit
   

ph0=0 
ph1=0 
ph2=1
ph3=1 1 1 1 3 3 3 3 
ph4=0 0 2 2
ph5=3 3 1 1
ph6=0
ph7=3
ph8=1 3 
ph9=0 0 2 2
ph10=2
ph31=0 2 2 0 2 0 0 2
  

;pl0 : 0W
;pl1 : f1 channel - power level for pulse (default)
;pl3 : f3 channel - power level for pulse (default)
;pl16: f3 channel - power level for CPD/BB decoupling
;sp1 : f1 channel - shaped pulse  90 degree
;sp13: f2 channel - shaped pulse 180 degree  (Ca and C=O, adiabatic)
;p1 : f1 channel -  90 degree high power pulse
;p2 : f1 channel - 180 degree high power pulse
;p8 : f2 channel - 180 degree shaped pulse for inversion (adiabatic)
;p11: f1 channel -  90 degree shaped pulse
;p16: homospoil/gradient pulse
;d0 : incremented delay (2D)                         [3 usec]
;d1 : relaxation delay; 1-5 * T1
;d7 : delay for exchange
;d11: delay for disk I/O                             [30 msec]
;d16: delay for homospoil/gradient recovery
;d24: 1/(4J)NH for NH
;     1/(8J)NH for all multiplicities
;d25: 1/(4J)NH for NH
;     1/(8J)NH for all multiplicities
;d26: 1/(4J(NH))
;cnst4: = J(NH)
;cnst11: for multiplicity selection = 4 for NH, 8 for all multiplicities
;cnst12: for multiplicity selection = 4 for NH, 8 for all multiplicities
;inf1: 1/SW(F1) = 2 * DWF1)
;in0: 1/(2 * SW(F1) = DW(F1)
;nd0: 2
;ns: 2 * n
;ds: >= 16
;td1: number of experiments
;FnMODE: echo-antiecho


;for z-only gradients:
;gpz1: 50%
;gpz2: 80%
;gpz3: 40.2% for carbon,  7.45 for 109Ag
;gpz4: 30%

; in general gpz3 = gpz2 * 2 * gamma(X) / gamma(1H)
;use gradient files:   
;gpnam1: SMSQ10.100
;gpnam2: SMSQ10.100
;gpnam3: SMSQ10.100
;gpnam4: SMSQ10.100


;$Id: hsqcetexf3gp,v 1.6 2012/01/31 17:49:26 ber Exp $
